# Supplementary material for: Generation of hiPSC-Derived Skeletal Muscle Cells: Exploiting the Potential of Skeletal Muscle-Derived hiPSCs
Source: Biomedicines. 2022 May 23;10(5):1204. doi: 10.3390/biomedicines10051204 (PMC9138862; doi:10.3390/biomedicines10051204)
Supplement: Supplementary file 1 [file biomedicines-10-01204-s001.zip]

Archive with 1 entries (1 files):
- biomedicines-1703149-supplementary.pdf
